# Supplementary material for: Metabolomics signatures of depression: the role of symptom profiles
Source: Transl Psychiatry. 2023 Jun 10;13:198. doi: 10.1038/s41398-023-02484-5 (PMC10257720; doi:10.1038/s41398-023-02484-5)
Supplement: Supplementary file 2 — Supplemental tables [file 41398_2023_2484_MOESM2_ESM.xls]

## Sheet: S Table 1
Supplementary Table 1. Associations between 51 metabolomic markers and the atypical, energy-related symptom profile (N=2876)
Association estimates from linear regression models
Main model: adjusted for age, sex, education level, smoking status, fasting status, number of somatic diseases, assessment batch, and lipid lowering drug use
BMI-adjusted: adjusted for all covariates of main model and BMI
		Main model				BMI-adjusted
Metabolite	Metabolite (full name)	beta	standard error	p	permutation-based q	beta	standard error	p	permutation-based q
Gp	Glycoprotein acetyls	0.128834	0.0180936	1.35451e-12	<0.000001	0.0805887	0.0190876	2.4965e-05	0.00152
Ile	Isoleucine	0.128503	0.0199711	1.448e-10	<0.000001	0.0723051	0.0211893	0.000653032	0.01138
VLDL.TG	Triglycerides in VLDL	0.111504	0.0187824	3.25966e-09	<0.000001	0.0613696	0.0196748	0.00183147	0.0156767
VLDL.C	VLDL cholesterol	0.110713	0.0189925	6.18601e-09	<0.000001	0.0626355	0.0197566	0.00153859	0.015812
Serum.TG	Serum total triglycerides	0.106676	0.0186609	1.19933e-08	2e-06	0.0579273	0.0194653	0.0029455	0.0215829
VLDL.D	Mean diameter for VLDL particles	0.101846	0.0185247	4.18208e-08	1.66667e-06	0.0565688	0.0191712	0.00319608	0.0204112
ApoB	Apolipoprotein B	0.0924237	0.0191596	1.48154e-06	5e-06	0.0490785	0.0196375	0.0125021	0.0490823
Remnant.C	Remnant cholesterol	0.087692	0.0191431	4.82824e-06	2.16667e-05	0.0464925	0.0195356	0.017383	0.06338
DAG	Diacylglycerol	0.0876766	0.018211	1.55392e-06	6.66667e-06	0.0504418	0.0184893	0.00640845	0.0298273
SFA	Saturated fatty acids	0.0850403	0.0183368	3.68155e-06	1.8e-05	0.0511907	0.0185383	0.00579314	0.0330067
TotFA	Total fatty acids	0.0815955	0.018628	1.22794e-05	5e-05	0.0473717	0.0188152	0.0118654	0.0504583
HDL.TG	Triglycerides in HDL	0.0811456	0.0175879	4.12924e-06	2e-05	0.0572188	0.017579	0.00114734	0.014645
MUFA	Monounsaturated fatty acids	0.0789943	0.0183987	1.81743e-05	6.06667e-05	0.0408025	0.0187093	0.0292744	0.0934944
Leu	Leucine	0.0732384	0.0202516	0.000303847	0.00082	0.0251659	0.0208222	0.226913	0.38547
LA	Linoleic acid	0.0671853	0.0182137	0.00022958	0.000658333	0.0494918	0.0180719	0.00620817	0.031811
FAw6	Omega-6 fatty acids	0.0615194	0.0184852	0.000885655	0.002245	0.0392437	0.0183996	0.0330214	0.09922
Phe	Phenylalanine	0.056331	0.0177385	0.00151092	0.00351045	0.0189248	0.0180446	0.294369	0.441469
PUFA	Polyunsaturated fatty acids	0.0549132	0.0187279	0.00339274	0.00722417	0.0333654	0.018621	0.0732682	0.196696
Ala	Alanine	0.0526985	0.0176424	0.00284091	0.00630304	0.0296359	0.0176079	0.0924638	0.224405
LDL.TG	Triglycerides in LDL	0.0433948	0.0186249	0.0198784	0.0361514	0.0140845	0.0186505	0.450202	0.546503
Lac	Lactate	0.0421677	0.0174871	0.0159557	0.0312738	0.0196866	0.0174275	0.258727	0.425541
Tyr	Tyrosine	0.0419985	0.0186357	0.0242927	0.0411847	-0.0040932	0.0191275	0.830565	0.864532
CLA	Conjugated linoleic acids	0.0418642	0.0179283	0.0196102	0.0369789	0.0244317	0.0178438	0.171049	0.335138
Crea	Creatinine	0.041174	0.0208983	0.0489106	0.0779034	0.0193653	0.0207469	0.350688	0.447107
EstC	Esterified cholesterol	0.0362011	0.0193813	0.0618872	0.095653	0.0232155	0.0191569	0.225664	0.396558
Serum.C	Serum total cholesterol	0.0356571	0.0194725	0.0671822	0.100782	0.0212581	0.0192622	0.269852	0.429978
Glc	Glucose	0.0348698	0.0193532	0.0716885	0.104415	-0.0131146	0.0197911	0.50761	0.575175
Val	Valine	0.032476	0.0188316	0.0847171	0.116862	-0.0198497	0.0194626	0.307868	0.413196
TotPG	Total phosphoglycerides	0.0321945	0.0185656	0.0830099	0.11769	0.0311092	0.0182979	0.0892116	0.227304
FreeC	Free cholesterol	0.0307716	0.0195237	0.11511	0.146665	0.0135487	0.0193372	0.483575	0.573405
PC	Phosphatidylcholine and other cholines	0.0297279	0.0190624	0.118988	0.147905	0.0301557	0.0187794	0.108432	0.24006
LDL.C	LDL cholesterol	0.0256341	0.0191223	0.180179	0.213516	0.00340678	0.0190023	0.857728	0.874994
TotCho	Total cholines	0.0245424	0.018945	0.195268	0.221055	0.0266506	0.0186746	0.15366	0.313029
FALen	Estimated description of fatty acid chain length	0.00684077	0.0180476	0.704686	0.733752	-0.0121065	0.017897	0.498808	0.578054
HDL3.C	HDL3 cholesterol	0.00595762	0.0191156	0.75532	0.770645	0.0194458	0.0188967	0.303538	0.429951
SM	Sphingomyelins	0.00484746	0.0203404	0.811653	0.811845	-0.00765649	0.0200922	0.703181	0.747059
Ace	Acetate	-0.00874498	0.0172399	0.612017	0.650583	-0.0019536	0.017006	0.908551	0.908609
Alb	Albumin	-0.012348	0.0177369	0.486376	0.527948	0.0106511	0.0176608	0.546495	0.605735
FAw3	Omega-3 fatty acids	-0.014642	0.0194574	0.451803	0.501058	-0.0207334	0.0191822	0.279849	0.43243
DHA	Docosahexaenoic acid	-0.0242936	0.0186045	0.191728	0.221989	-0.0303422	0.0183427	0.0981993	0.227335
AcAce	Acetoacetate	-0.0283477	0.017468	0.104735	0.136898	-0.0256218	0.0172187	0.136856	0.29043
ApoA1	Apolipoprotein A-I	-0.0294365	0.0193091	0.127497	0.154681	0.00746571	0.0194788	0.701545	0.761189
His	Histidine	-0.0353927	0.021032	0.0925222	0.124232	-0.0269597	0.0207547	0.194059	0.366325
bOHBut	3-hydroxybutyrate	-0.0400384	0.0172274	0.0201896	0.0354441	-0.0358241	0.0169866	0.035035	0.0993989
Gln	Glutamine	-0.0411408	0.0182943	0.0246002	0.0403745	-0.0187734	0.0182442	0.303564	0.418365
LDL.D	Mean diameter for LDL particles	-0.0477842	0.0189926	0.0119259	0.0243628	-0.019877	0.0189854	0.295204	0.430108
Cit	Citrate	-0.0572809	0.0180197	0.00149465	0.00363905	-0.040977	0.0178818	0.0220042	0.074938
HDL.C	HDL cholesterol	-0.0748267	0.0195803	0.00013545	0.000400588	-0.0193371	0.0204395	0.344196	0.450096
HDL2.C	HDL2 cholesterol	-0.0834854	0.019476	1.87432e-05	5.9375e-05	-0.0263962	0.0204612	0.197135	0.358826
UnsatDeg	Estimated degree of unsaturation	-0.0845107	0.0173492	1.16984e-06	5.71429e-06	-0.0609822	0.0173494	0.000446662	0.011665
HDL.D	Mean diameter for HDL particles	-0.0857801	0.0196542	1.31947e-05	5e-05	-0.0181265	0.0211248	0.390926	0.485994

## Sheet: S Table 2
Supplementary Table 2: Associations between individual atypical, energy-related symptoms and the 31 metabolomic markers that are significantly associated with the atypical, energy-related symptom profile (N=2876)
Association estimates from linear regression models
Effect sizes were adjusted for age, sex, education level, smoking status, fasting status, number of somatic diseases, assessment batch, and lipid lowering drug use.
		Leaden paralysis			Low energy			Hypersomnia			Hyperphagia			Increased weight
Metabolite	Metabolite (full name)	beta	standard error	p value	beta	standard error	p value	beta	standard error	p value	beta	standard error	p value	beta	standard error	p value
Gp	Glycoprotein acetyls	0.0748595	0.0187689	6.81587e-05	0.0964154	0.0191342	4.97295e-07	0.0971602	0.0178663	5.83798e-08	0.0674933	0.0178667	0.000161584	0.0695502	0.017712	8.81484e-05
Ile	Isoleucine	0.0503511	0.0170368	0.00314788	0.0698244	0.0173842	6.05813e-05	0.0791146	0.0162873	1.25351e-06	0.0668911	0.0162298	3.87167e-05	0.0715989	0.016202	1.02802e-05
VLDL.TG	Triglycerides in VLDL	0.0376478	0.0181653	0.0383069	0.0706406	0.0185164	0.00013904	0.092124	0.0172821	1.05539e-07	0.0706807	0.0172507	4.29705e-05	0.060683	0.017102	0.000393967
VLDL.C	VLDL cholesterol	0.0423885	0.0179643	0.0183617	0.0642278	0.0183214	0.000462527	0.0781408	0.0171179	5.20967e-06	0.0778948	0.017042	5.06659e-06	0.0579669	0.016912	0.000617647
Serum.TG	Serum total triglycerides	0.0345736	0.0182939	0.0588731	0.0693982	0.0186471	0.000201724	0.0923169	0.0174025	1.21426e-07	0.0675868	0.0173798	0.000103034	0.0586815	0.0172224	0.000665239
VLDL.D	Mean diameter for VLDL particles	0.035526	0.0184358	0.0540775	0.0728285	0.018789	0.000108516	0.094614	0.0175324	7.35185e-08	0.0551202	0.017541	0.00169305	0.0553839	0.0173985	0.00147193
ApoB	Apolipoprotein B	0.0329261	0.0178473	0.0651586	0.0508317	0.018211	0.00528503	0.0616984	0.0170184	0.000293571	0.0677573	0.0169388	6.49156e-05	0.0497769	0.0168037	0.0030791
Remnant.C	Remnant cholesterol	0.034145	0.017869	0.0561232	0.0472372	0.0182364	0.00963884	0.0563051	0.017048	0.000969268	0.0660545	0.0169647	0.000101009	0.0462029	0.0168414	0.00611837
DAG	Diacylglycerol	0.0151989	0.0191113	0.426515	0.0451768	0.0195465	0.020891	0.0869491	0.0181668	1.78842e-06	0.0748247	0.0181359	3.80247e-05	0.0654833	0.0180608	0.000293292
SFA	Saturated fatty acids	0.0133619	0.0186816	0.474515	0.0555277	0.0190462	0.00357964	0.0816733	0.0177913	4.61058e-06	0.0533897	0.0177674	0.00267964	0.0684272	0.0175748	0.000101078
TotFA	Total fatty acids	0.015402	0.0183894	0.402355	0.0482012	0.0187529	0.0102103	0.0742122	0.0175083	2.3198e-05	0.0529913	0.0174984	0.00248096	0.0602384	0.0173181	0.000512056
HDL.TG	Triglycerides in HDL	0.0326666	0.0194508	0.0931739	0.0689248	0.0198254	0.000515397	0.0810718	0.0185266	1.25239e-05	0.0413585	0.0185207	0.0256198	0.0555956	0.0183078	0.00241329
MUFA	Monounsaturated fatty acids	0.0140819	0.0186285	0.449752	0.0528614	0.0189932	0.00541837	0.0812376	0.0177365	4.84361e-06	0.0526542	0.017736	0.00301474	0.0488947	0.017548	0.005366
Leu	Leucine	0.012628	0.0169232	0.455611	0.0216503	0.0172763	0.210244	0.0208455	0.0161629	0.197256	0.0574183	0.016054	0.000353907	0.0770894	0.015938	1.38934e-06
LA	Linoleic acid	0.0352487	0.0188167	0.0611333	0.0353076	0.0192102	0.0661719	0.0425709	0.0179497	0.0177738	0.0466016	0.0179244	0.00937316	0.050266	0.0177921	0.00475829
FAw6	Omega-6 fatty acids	0.0201223	0.0185561	0.278275	0.0311053	0.0189386	0.10061	0.0387559	0.0176943	0.0285835	0.0457903	0.0176652	0.00958749	0.0525951	0.0175287	0.00271865
Phe	Phenylalanine	0.0112121	0.0193317	0.56197	0.0217747	0.0197306	0.269858	0.0329813	0.0184275	0.0735935	0.0622747	0.0183893	0.000717571	0.0640058	0.0182815	0.000470422
PUFA	Polyunsaturated fatty acids	0.0135076	0.0183255	0.461127	0.0217281	0.0187055	0.2455	0.0390984	0.0174706	0.0253011	0.0418262	0.0174451	0.0165673	0.0489199	0.017315	0.0047567
Ala	Alanine	0.0340833	0.0194315	0.0795333	0.0473184	0.0198275	0.0170739	0.0336093	0.0185413	0.069987	0.0413185	0.0184736	0.0253882	0.0187043	0.0184317	0.310292
LDL.TG	Triglycerides in LDL	0.000924383	0.0184276	0.959996	0.0325428	0.0188078	0.083688	0.0451731	0.0175746	0.0102096	0.0295613	0.017563	0.0924541	0.0270781	0.0173496	0.118699
Lac	Lactate	0.0242621	0.01962	0.216338	0.0259518	0.0200341	0.195293	0.0220428	0.0187154	0.238979	0.0289928	0.018682	0.120794	0.0427831	0.0185814	0.0213803
Tyr	Tyrosine	0.0183086	0.0184149	0.320195	0.0079063	0.0188075	0.674239	0.00899814	0.017587	0.608946	0.0516771	0.0175366	0.00323663	0.0418092	0.017431	0.016524
CLA	Conjugated linoleic acids	0.00816232	0.0196956	0.678596	0.0333271	0.0201187	0.0977293	0.055138	0.0188348	0.00344561	0.0221841	0.0190568	0.244483	0.0245672	0.018631	0.187405
bOHBut	3-hydroxybutyrate	-0.0426238	0.0200138	0.0332803	-0.0435622	0.0204771	0.0334756	0.000202544	0.0191536	0.991563	-0.0373596	0.0189782	0.0491017	-0.01631	0.0189154	0.388616
Gln	Glutamine	-0.0247333	0.0189159	0.191136	-0.00515293	0.0193692	0.790229	-0.0125769	0.0181317	0.487965	-0.0411533	0.0181516	0.0234538	-0.0488272	0.0179222	0.00648161
LDL.D	Mean diameter for LDL particles	0.0135391	0.0180662	0.453667	-0.0146973	0.0184477	0.42569	-0.0351224	0.017243	0.0417519	-0.0495993	0.0171947	0.00394891	-0.0562392	0.0170369	0.000975212
Cit	Citrate	-0.031847	0.0190366	0.0944496	-0.0285424	0.0194386	0.142122	-0.00923799	0.0181972	0.611731	-0.0421417	0.0181307	0.0201779	-0.0707072	0.017998	8.7465e-05
HDL.C	HDL cholesterol	-0.0494648	0.017476	0.00468081	-0.0421253	0.0178541	0.0183701	-0.0478315	0.0166839	0.00417527	-0.0535812	0.0166387	0.00129502	-0.00867065	0.0165275	0.599889
HDL2.C	HDL2 cholesterol	-0.0523317	0.0175555	0.00289799	-0.0460179	0.0179349	0.0103433	-0.0515272	0.0167602	0.00212932	-0.0630184	0.0166989	0.000164053	-0.013758	0.0165847	0.406858
UnsatDeg	Estimated degree of unsaturation	-0.0347491	0.019721	0.0781704	-0.0849977	0.0200812	2.38171e-05	-0.100715	0.0187338	8.22769e-08	-0.0388297	0.0187602	0.0385616	-0.0431802	0.0186427	0.0206183
HDL.D	Mean diameter for HDL particles	-0.0379043	0.0174068	0.0295203	-0.0354965	0.0177773	0.0459489	-0.0451024	0.016612	0.0066664	-0.0768681	0.01654	3.51395e-06	-0.035458	0.0164836	0.0315517

## Sheet: S Table 3
Supplementary Table 3: Associations between 51 metabolomic markers and the other-IDS symptoms severity (N=2876)
Association estimates from linear regression models
Main model: adjusted for age, sex, education level, smoking status, fasting status, number of somatic diseases, assessment batch, and lipid lowering drug use
BMI-adjusted: adjusted for all covariates of main model and BMI
		Main model				BMI-adjusted
Metabolite	Metabolite (full name)	beta	standard error	p	permutation-based q	beta	standard error	p	permutation-based q
Gp	Glycoprotein acetyls	0.0544203	0.0176682	0.00208878	0.10668	0.0530969	0.0188168	0.00480862	0.24453
Ile	Isoleucine	0.0340754	0.0195582	0.0815718	0.416726	0.0287701	0.0209577	0.16993	0.721437
VLDL.TG	Triglycerides in VLDL	0.0163764	0.0183225	0.371509	0.653339	0.0099339	0.0193947	0.608554	0.79577
VLDL.C	VLDL cholesterol	0.0331516	0.0185194	0.0735438	0.417097	0.0287695	0.0194728	0.139673	0.711457
Serum.TG	Serum total triglycerides	0.0173579	0.0181952	0.340173	0.754717	0.0113406	0.0191849	0.554488	0.807909
VLDL.D	Mean diameter for VLDL particles	0.0119521	0.0180551	0.508037	0.76185	0.00579273	0.0188949	0.759189	0.806665
ApoB	Apolipoprotein B	0.0335308	0.0186477	0.0722629	0.461046	0.0295141	0.0193424	0.127151	0.719364
Remnant.C	Remnant cholesterol	0.0350689	0.0186247	0.0598124	0.76392	0.0312646	0.0192404	0.104284	0.663743
DAG	Diacylglycerol	-0.00373063	0.0177232	0.833297	0.904287	-0.00964808	0.0182335	0.596749	0.82248
SFA	Saturated fatty acids	0.0120406	0.0178572	0.500194	0.772812	0.00758694	0.0182809	0.678158	0.786132
TotFA	Total fatty acids	0.0164413	0.0181287	0.364523	0.688592	0.0122345	0.0185463	0.509519	0.865662
HDL.TG	Triglycerides in HDL	0.0238288	0.0171101	0.163826	0.643237	0.0212448	0.017327	0.220258	0.701298
MUFA	Monounsaturated fatty acids	0.0199414	0.0179003	0.26536	0.644903	0.015454	0.0184356	0.401952	0.890681
Leu	Leucine	0.00082214	0.0196885	0.966695	0.966656	-0.00673531	0.0205014	0.742536	0.805799
LA	Linoleic acid	0.0200217	0.0177071	0.258271	0.65903	0.0180094	0.017816	0.312174	0.795388
FAw6	Omega-6 fatty acids	0.0166599	0.0179638	0.353791	0.694153	0.0140337	0.0181305	0.438974	0.771415
Phe	Phenylalanine	-0.00763258	0.0172386	0.657972	0.818347	-0.0137939	0.0177669	0.437587	0.796471
PUFA	Polyunsaturated fatty acids	0.0106082	0.018194	0.559899	0.792692	0.0079928	0.0183462	0.663112	0.805343
Ala	Alanine	0.0309527	0.0171244	0.0707858	0.602058	0.0282662	0.0173297	0.102982	0.749041
LDL.TG	Triglycerides in LDL	0.00999549	0.0180749	0.580305	0.799499	0.00650188	0.0183557	0.723203	0.819776
Lac	Lactate	0.0256547	0.0169652	0.130594	0.606562	0.0230922	0.017149	0.178227	0.698721
Tyr	Tyrosine	-0.0043193	0.0180868	0.81127	0.899558	-0.0117018	0.0188232	0.534209	0.825399
CLA	Conjugated linoleic acids	0.0032921	0.0174232	0.850147	0.903308	0.00134335	0.0175589	0.939023	0.939001
Crea	Creatinine	-0.018249	0.0203134	0.369064	0.672234	-0.0212171	0.0204556	0.299719	0.80381
EstC	Esterified cholesterol	0.0267763	0.0188095	0.154685	0.658079	0.0253309	0.018866	0.179485	0.653386
Serum.C	Serum total cholesterol	0.0256021	0.0188894	0.175406	0.596708	0.0240695	0.0189585	0.204334	0.694093
Glc	Glucose	-0.00775413	0.0188763	0.68126	0.827247	-0.0152811	0.0196056	0.435794	0.822621
Val	Valine	-0.0251344	0.018285	0.169365	0.617323	-0.0354034	0.0191649	0.0648063	0.659152
TotPG	Total phosphoglycerides	0.00828446	0.0180173	0.645691	0.823125	0.00837098	0.0180256	0.642401	0.819112
FreeC	Free cholesterol	0.023226	0.0189448	0.220305	0.624676	0.0213804	0.0190408	0.261585	0.740213
PC	Phosphatidylcholine and other cholines	0.00928861	0.0184991	0.615628	0.804736	0.00971055	0.0185129	0.599953	0.805157
LDL.C	LDL cholesterol	0.0209937	0.0185462	0.257744	0.692288	0.0184731	0.0187002	0.323307	0.748972
TotCho	Total cholines	0.0142899	0.0183787	0.436915	0.742756	0.0148531	0.0183905	0.419359	0.821941
FALen	Estimated description of fatty acid chain length	-0.0118148	0.0175115	0.499927	0.796536	-0.014644	0.0176298	0.406249	0.862717
HDL3.C	HDL3 cholesterol	0.0100384	0.0185357	0.588157	0.789082	0.0121124	0.0186003	0.514973	0.846758
SM	Sphingomyelins	0.00372558	0.0197333	0.850265	0.884989	0.00211639	0.0197869	0.914829	0.952056
Ace	Acetate	0.0158619	0.0167254	0.34302	0.729337	0.0166998	0.0167452	0.318709	0.773455
Alb	Albumin	0.0403833	0.0171819	0.0188235	0.321087	0.0445151	0.0173613	0.0103967	0.26406
FAw3	Omega-3 fatty acids	-0.0345122	0.0188684	0.0674891	0.689224	-0.0351769	0.018884	0.0625953	0.795985
DHA	Docosahexaenoic acid	-0.0425513	0.0180363	0.018381	0.47002	-0.0431886	0.0180538	0.0168112	0.28499
AcAce	Acetoacetate	0.0100035	0.0169452	0.555005	0.808286	0.0104693	0.0169525	0.536908	0.805197
ApoA1	Apolipoprotein A-I	-0.00702031	0.0187285	0.707802	0.820464	-0.00189193	0.0191698	0.921389	0.939735
His	Histidine	-0.0256329	0.0204101	0.209257	0.667462	-0.024855	0.02044	0.224085	0.671415
bOHBut	3-hydroxybutyrate	0.00651556	0.0167161	0.696731	0.826398	0.00721862	0.016728	0.666116	0.790173
Gln	Glutamine	0.022259	0.0178287	0.211954	0.636268	0.0253075	0.0180131	0.160146	0.741678
LDL.D	Mean diameter for LDL particles	0.00465908	0.0184363	0.800509	0.907288	0.00862741	0.0186873	0.644351	0.80159
Cit	Citrate	-0.0315145	0.0174891	0.0716578	0.522314	-0.0294788	0.0176021	0.0940971	0.798067
HDL.C	HDL cholesterol	-0.0142552	0.0190324	0.453923	0.746645	-0.0070551	0.0201175	0.725844	0.804897
HDL2.C	HDL2 cholesterol	-0.017848	0.0189419	0.346143	0.706456	-0.0108239	0.0201409	0.591028	0.837194
UnsatDeg	Estimated degree of unsaturation	-0.016955	0.016897	0.315737	0.732346	-0.0139315	0.017119	0.415824	0.847603
HDL.D	Mean diameter for HDL particles	0.00158815	0.0191194	0.933806	0.952473	0.0132786	0.0207906	0.523079	0.833329

## Sheet: S Table 4
Supplementary Table 4: Comparisons of significance of associations of markers with atypical, energy-related symptom profile with any other potential random combinations of five depressive symptoms other than the atypical, energy-related symptom profile (N=2876)
FDR -False Discovery Rate- representing the chance that a metabolomic marker is associated with a random combination of five IDS items that do not fall under the atypical, energy-related score at a lower p value than the one of the atypical, energy-related score.
Metabolite	Metabolite (full name)	FDR
Gp	Glycoprotein acetyls	<0.000001
Ile	Isoleucine	<0.000001
VLDL.TG	Triglycerides in VLDL	<0.000001
VLDL.C	VLDL cholesterol	<0.000001
Serum.TG	Serum total triglycerides	3.76435e-06
VLDL.D	Mean diameter for VLDL particles	2.19587e-05
ApoB	Apolipoprotein B	0.000609354
Remnant.C	Remnant cholesterol	0.000964615
DAG	Diacylglycerol	0.00056047
SFA	Saturated fatty acids	0.000956145
TotFA	Total fatty acids	0.00168238
HDL.TG	Triglycerides in HDL	0.000934244
MUFA	Monounsaturated fatty acids	0.00185206
Leu	Leucine	0.00825681
LA	Linoleic acid	0.00724324
FAw6	Omega-6 fatty acids	0.016326
Phe	Phenylalanine	0.0220582
PUFA	Polyunsaturated fatty acids	0.0361009
Ala	Alanine	0.0332327
LDL.TG	Triglycerides in LDL	0.110939
Lac	Lactate	0.101902
Tyr	Tyrosine	0.119773
CLA	Conjugated linoleic acids	0.113892
bOHBut	3-hydroxybutyrate	0.108299
Gln	Glutamine	0.117013
LDL.D	Mean diameter for LDL particles	0.0856925
Cit	Citrate	0.022907
HDL.C	HDL cholesterol	0.0054871
HDL2.C	HDL2 cholesterol	0.00176219
UnsatDeg	Estimated degree of unsaturation	0.000575408
HDL.D	Mean diameter for HDL particles	0.00163884

## Sheet: S Table 5
Supplementary Table 5. Associations between 51 metabolomic markers and the atypical, energy-related symptom profile in subjects without chronic somatic disease (N=1655)
Associations between 51 metabolomic markers and the atypical, energy-related symptom profile, obtained from linear regression models
Main model: adjusted for age, sex, education level, smoking status, fasting status, assessment batch, and lipid lowering drug use
		Main model
Metabolite	Metabolite (full name)	beta	standard error	p
Gp	Glycoprotein acetyls	0.149597	0.0238298	4.38e-10
Ile	Isoleucine	0.132452	0.0263945	5.78e-07
VLDL.TG	Triglycerides in VLDL	0.131292	0.0247104	1.22e-07
VLDL.C	VLDL cholesterol	0.129704	0.0254406	3.82e-07
Serum.TG	Serum total triglycerides	0.128869	0.0245352	1.7e-07
HDL.TG	Triglycerides in HDL	0.118536	0.0234568	4.82e-07
VLDL.D	Mean diameter for VLDL particles	0.114605	0.0242542	2.49e-06
DAG	Diacylglycerol	0.113942	0.0242889	2.94e-06
ApoB	Apolipoprotein B	0.113853	0.0257743	1.06e-05
SFA	Saturated fatty acids	0.113722	0.0244193	3.46e-06
TotFA	Total fatty acids	0.109588	0.0248357	1.09e-05
MUFA	Monounsaturated fatty acids	0.105378	0.0244451	1.72e-05
Remnant.C	Remnant cholesterol	0.103205	0.0257573	6.43e-05
LA	Linoleic acid	0.081912	0.0243582	0.000789124
FAw6	Omega-6 fatty acids	0.0814083	0.0247861	0.00104321
PUFA	Polyunsaturated fatty acids	0.0802036	0.0251248	0.00143841
LDL.TG	Triglycerides in LDL	0.0714298	0.0249905	0.0043128
CLA	Conjugated linoleic acids	0.0695495	0.0240086	0.00382047
Leu	Leucine	0.0641328	0.0271858	0.0184372
Ala	Alanine	0.0614723	0.0232464	0.00826151
EstC	Esterified cholesterol	0.060536	0.0259374	0.0197186
TotPG	Total phosphoglycerides	0.059677	0.0248867	0.0165975
Serum.C	Serum total cholesterol	0.0591197	0.0260492	0.0233636
FreeC	Free cholesterol	0.0533667	0.0261147	0.0411556
PC	Phosphatidylcholine and other cholines	0.0510974	0.0255504	0.0456796
TotCho	Total cholines	0.0489779	0.0253108	0.053153
Crea	Creatinine	0.0478192	0.0279371	0.0871443
Lac	Lactate	0.0468552	0.0233715	0.0451469
Phe	Phenylalanine	0.0385487	0.0234815	0.100849
LDL.C	LDL cholesterol	0.0362216	0.0256828	0.158625
HDL3.C	HDL3 cholesterol	0.0348599	0.025326	0.16887
FAw3	Omega-3 fatty acids	0.0325989	0.0259579	0.209353
Tyr	Tyrosine	0.0308604	0.0244666	0.207369
DHA	Docosahexaenoic acid	0.0227153	0.0247398	0.358664
Val	Valine	0.016496	0.025045	0.510208
SM	Sphingomyelins	0.0122608	0.0268085	0.647481
Alb	Albumin	0.00965201	0.0240344	0.688036
Glc	Glucose	0.00962256	0.0250525	0.700957
ApoA1	Apolipoprotein A-I	0.00747486	0.0258473	0.77247
Ace	Acetate	-0.012595	0.0230427	0.584733
FALen	Estimated description of fatty acid chain length	-0.0137439	0.0236272	0.56085
His	Histidine	-0.0322688	0.0279656	0.248718
AcAce	Acetoacetate	-0.0380848	0.0233984	0.103786
Cit	Citrate	-0.045904	0.0242059	0.058082
HDL.C	HDL cholesterol	-0.0493598	0.0261154	0.0589239
bOHBut	3-hydroxybutyrate	-0.0493775	0.0230742	0.0325053
Gln	Glutamine	-0.0515476	0.0249719	0.0391535
HDL.D	Mean diameter for HDL particles	-0.0628088	0.025984	0.0157475
HDL2.C	HDL2 cholesterol	-0.0630457	0.0260742	0.0157162
LDL.D	Mean diameter for LDL particles	-0.0691856	0.0253098	0.00633238
UnsatDeg	Estimated degree of unsaturation	-0.10517	0.0231648	6.03e-06

## Sheet: S Table 6
Supplementary Table 6: Results of comparisons between currently, severely depressed cases with low and high atypical, energy-related symptom profiles and healthy controls of 31 metabolomic markers that are significantly associated with the atypical, energy-related symptom profile (N=1168)
Association estimates from linear regression models
Estimates were adjusted for age, sex, smoking status, fasting status, years of education, number of somatic diseases, assessment batch and lipid lowering drug use.
		Low atypical, energy-related symptom profile vs controls			High atypical, energy-related symptom profile vs controls
Metabolite	Metabolite (full name)	Estimate	standard error	p value	Estimate	standard error	p value
Gp	Glycoprotein acetyls	0.0828469	0.0726853	0.254604	0.274902	0.0718162	0.000136186
Ile	Isoleucine	-0.0594928	0.0648491	0.359123	0.205382	0.064101	0.00139223
VLDL.TG	Triglycerides in VLDL	-0.0725227	0.0693188	0.295679	0.226415	0.06849	0.000976101
VLDL.C	VLDL cholesterol	-0.0258521	0.0690674	0.708247	0.286137	0.0682416	2.96281e-05
Serum.TG	Serum total triglycerides	-0.0596068	0.0700987	0.395319	0.225557	0.0692606	0.00116007
VLDL.D	Mean diameter for VLDL particles	-0.0624427	0.0701299	0.373444	0.20228	0.0692914	0.00357651
ApoB	Apolipoprotein B	0.0036948	0.0687195	0.957131	0.262812	0.0678978	0.000114591
Remnant.C	Remnant cholesterol	0.00689804	0.0687276	0.92007	0.27646	0.0679059	4.99451e-05
DAG	Diacylglycerol	-0.0489454	0.0741198	0.509161	0.105724	0.0733119	0.149548
SFA	Saturated fatty acids	-0.0121088	0.0728027	0.867932	0.198747	0.0719865	0.00585563
TotFA	Total fatty acids	-0.00253325	0.0716094	0.971786	0.19294	0.0708505	0.00656271
HDL.TG	Triglycerides in HDL	0.00849574	0.075418	0.910329	0.172136	0.0745163	0.0210608
MUFA	Monounsaturated fatty acids	-0.0103401	0.0722967	0.886297	0.175631	0.0714862	0.0141624
Leu	Leucine	-0.0689857	0.0639141	0.280657	0.0868958	0.0631499	0.169081
LA	Linoleic acid	0.057895	0.0726688	0.42579	0.21391	0.0718986	0.00298916
FAw6	Omega-6 fatty acids	0.0330088	0.0721071	0.6472	0.181958	0.0713429	0.010886
Phe	Phenylalanine	-0.0780274	0.0742052	0.293245	0.121063	0.073318	0.0989682
PUFA	Polyunsaturated fatty acids	0.0075278	0.0712877	0.91592	0.153725	0.0705321	0.0294957
Ala	Alanine	-0.008532	0.0746335	0.909005	0.154387	0.0737411	0.0365097
LDL.TG	Triglycerides in LDL	0.000985178	0.0719248	0.989074	0.110874	0.0710649	0.118992
Lac	Lactate	-0.000978125	0.0756103	0.989681	0.0667012	0.0747063	0.372125
Tyr	Tyrosine	-0.204549	0.0707602	0.00391522	0.102736	0.0699142	0.14198
CLA	Conjugated linoleic acids	-0.0503952	0.0758864	0.506775	0.0239717	0.0759835	0.752453
bOHBut	3-hydroxybutyrate	0.0531811	0.0779719	0.495342	-0.103142	0.0768387	0.179756
Gln	Glutamine	-0.0116577	0.0728667	0.87292	0.0376769	0.0723479	0.602625
LDL.D	Mean diameter for LDL particles	-0.0429968	0.0708684	0.54416	-0.145147	0.070021	0.0384016
Cit	Citrate	-0.0324713	0.0729286	0.656225	-0.18638	0.0720567	0.0098147
HDL.C	HDL cholesterol	0.118029	0.0670361	0.0785568	-0.159647	0.0662346	0.0160938
HDL2.C	HDL2 cholesterol	0.118705	0.0671138	0.077206	-0.187866	0.0663114	0.00469014
UnsatDeg	Estimated degree of unsaturation	-0.0383737	0.0760677	0.614029	-0.205598	0.0752614	0.00639519
HDL.D	Mean diameter for HDL particles	0.123815	0.0666891	0.0636222	-0.150344	0.0658917	0.0226895

## Sheet: S Table 7
Supplementary Table 7. Six-year follow-up associations of 31 metabolomic markers with the atypical, energy-related symptom profile and with other-IDS symptoms severity (N=2015)
Results were obtained from linear regression models adjusted for age, sex, education level, smoking status, fasting status, number of somatic diseases, assessment batch, and lipid lowering drug use.
#N/A Metabolite not avaialable at 6-year follow-up
		Atypical, energy-related symptom profile				Other-IDS symptoms severity
Metabolite	Metabolite (full name)	beta	standard error	p	FDR q	beta	standard error	p	FDR q
Gp	Glycoprotein acetyls	0.126609	0.0232597	5.90194e-08	2.8526e-07	0.0339352	0.0241888	0.160809	0.333105
Ile	Isoleucine	0.106374	0.0253208	2.77854e-05	6.71481e-05	0.021957	0.0262278	0.40261	0.583785
VLDL.TG	Triglycerides in VLDL	0.133736	0.0234684	1.39555e-08	1.01177e-07	0.0478202	0.0244906	0.0510216	0.278456
VLDL.C	VLDL cholesterol	0.113756	0.0234532	1.33161e-06	4.29074e-06	0.034425	0.0243943	0.15836	0.333105
Serum.TG	Serum total triglycerides	0.133365	0.023373	1.33707e-08	1.01177e-07	0.0490995	0.0243589	0.0439817	0.278456
VLDL.D	Mean diameter for VLDL particles	0.134588	0.0235403	1.25192e-08	1.01177e-07	0.0474674	0.0244607	0.0524663	0.278456
ApoB	Apolipoprotein B	0.100131	0.0236738	2.45098e-05	6.46167e-05	0.0362854	0.0244956	0.138701	0.333105
Remnant.C	Remnant cholesterol	0.0949278	0.0237161	6.50122e-05	0.000145027	0.030387	0.0245367	0.215717	0.367988
DAG	Diacylglycerol	#N/A	#N/A	#N/A	#N/A	#N/A	#N/A	#N/A	#N/A
SFA	Saturated fatty acids	0.118631	0.0234099	4.41831e-07	1.83044e-06	0.0350744	0.0243648	0.150167	0.333105
TotFA	Total fatty acids	0.117265	0.02361	7.41358e-07	2.68742e-06	0.0410807	0.0244678	0.093331	0.333105
HDL.TG	Triglycerides in HDL	0.0996487	0.0224164	9.27608e-06	2.69006e-05	0.0480498	0.0232385	0.0388113	0.278456
MUFA	Monounsaturated fatty acids	0.138732	0.0234063	3.64877e-09	1.01177e-07	0.0478132	0.0243338	0.0495808	0.278456
Leu	Leucine	0.0656759	0.0256589	0.0105559	0.0145772	-0.000628791	0.0263942	0.980996	0.980996
LA	Linoleic acid	0.0669146	0.0236853	0.00477494	0.00728807	0.0378645	0.0244339	0.121396	0.333105
FAw6	Omega-6 fatty acids	0.0733928	0.0239354	0.00219767	0.00354069	0.0386644	0.0246434	0.116834	0.333105
Phe	Phenylalanine	0.0504057	0.0238607	0.034772	0.0403355	-0.0148061	0.0249237	0.552549	0.667664
PUFA	Polyunsaturated fatty acids	0.0651824	0.0239056	0.00645639	0.00936176	0.0330868	0.0246075	0.17893	0.345931
Ala	Alanine	0.0764219	0.0230891	0.000950648	0.00164277	0.0227096	0.0237444	0.338988	0.546148
LDL.TG	Triglycerides in LDL	0.0795099	0.0240484	0.000963002	0.00164277	0.0355559	0.0246893	0.150002	0.333105
Lac	Lactate	0.0799672	0.0227418	0.000447743	0.000865636	0.0115886	0.0233147	0.619212	0.703265
Tyr	Tyrosine	0.0364084	0.0242162	0.132882	0.134536	-0.0171267	0.024994	0.493285	0.621968
CLA	Conjugated linoleic acids	#N/A	#N/A	#N/A	#N/A	#N/A	#N/A	#N/A	#N/A
bOHBut	3-hydroxybutyrate	-0.0504997	0.0222601	0.0234032	0.0282789	-0.0105846	0.022623	0.639935	0.703265
Gln	Glutamine	-0.0355616	0.0237539	0.134536	0.134536	0.0221292	0.0244615	0.365768	0.558278
LDL.D	Mean diameter for LDL particles	-0.0429885	0.0231548	0.0635252	0.0682308	-0.045182	0.0237819	0.0576115	0.278456
Cit	Citrate	-0.046065	0.0223873	0.0397593	0.0443469	-0.00776288	0.0231152	0.737034	0.763357
HDL.C	HDL cholesterol	-0.0582162	0.0250795	0.0203766	0.0256923	0.0193448	0.0260157	0.457227	0.602708
HDL2.C	HDL2 cholesterol	-0.0598843	0.0251004	0.0171386	0.0225918	0.019724	0.0260461	0.448984	0.602708
UnsatDeg	Estimated degree of unsaturation	-0.124513	0.0224294	3.23155e-08	1.8743e-07	-0.030728	0.0234837	0.190876	0.345963
HDL.D	Mean diameter for HDL particles	-0.0970238	0.0256603	0.000160919	0.000333333	0.0118657	0.0265316	0.654764	0.703265
